# Supplementary material for: Interplay between TETs and microRNAs in the adult brain for memory formation
Source: Sci Rep. 2018 Jan 26;8:1678. doi: 10.1038/s41598-018-19806-z (PMC5786039; doi:10.1038/s41598-018-19806-z)
Supplement: Supplementary file 2 — Supplementary Table S5 [file 41598_2018_19806_MOESM2_ESM.xlsx]

## Sheet: Fig 1a, b
Fig. 1a
Tet1
No cond			30 min			3 h			24 h			Testing
Mean	SEM	N	Mean	SEM	N	Mean	SEM	N	Mean	SEM	N	Mean	SEM	N
1	0.0882207	7	0.839454	0.0422909	6	0.87702	0.061982	6	0.81001	0.0476729	7	0.891355	0.0586464	6
F(4,27)=1.41, one-way ANOVA followed by Dunnett's post-hoc test
Tet2
No cond			30 min			3 h			24 h			Testing
Mean	SEM	N	Mean	SEM	N	Mean	SEM	N	Mean	SEM	N	Mean	SEM	N
0.999625	0.198293	7	1.26856	0.143428	7	1.36003	0.162165	6	0.808449	0.121457	7	1.10014	0.108142	6
F(4,28)=2.08, one-way ANOVA followed by Dunnett's post-hoc test
Tet3
No cond			30 min			3 h			24 h			Testing
Mean	SEM	N	Mean	SEM	N	Mean	SEM	N	Mean	SEM	N	Mean	SEM	N
1	0.203883	6	2.7356	0.476007	7	3.04695	0.714729	5	0.983925	0.255335	6	2.08682	0.271792	6
F(4,25)=5.33, one-way ANOVA followed by Dunnett's post-hoc test
Fig. 1b
		Vehicle			NMDA
		Mean	SEM	N	Mean	SEM	N	Unpaired t test with equal SD
Tet1	5 min	1	0.152608	3	0.490664	0.0359189	3	t4=3.25
	1 h	1	0.122312	3	1.6046	0.233618	3	t4=2.29
Tet2	5 min	0.999997	0.0286361	3	1.09187	0.0427126	3	t4=1.79
	1 h	1	0.122312	3	2.39959	0.217523	3	t4=5.61
Tet3	5 min	1	0.0496947	3	1.28221	0.0844361	3	t4=2.88
	1 h	1	0.231803	3	6.17706	1.05936	3	t4=4.77

## Sheet: Fig 2a, b 
Fig. 2a
29a
No cond			30 min			3 h			24 h			Testing
Mean	SEM	N	Mean	SEM	N	Mean	SEM	N	Mean	SEM	N	Mean	SEM	N
1.00024	0.0712937	7	0.926328	0.0857869	6	1.00699	0.112407	4	0.728795	0.0592639	6	0.785417	0.0656861	6
F(4,24)=2.695, one-way ANOVA
29b
No cond			30 min			3 h			24 h			Testing
Mean	SEM	N	Mean	SEM	N	Mean	SEM	N	Mean	SEM	N	Mean	SEM	N
1	0.0565885	6	0.823885	0.0557818	6	0.711923	0.0815531	4	0.785315	0.0944701	5	0.591619	0.0783655	6
F(4,22)=4.630, one-way ANOVA followed by Dunnett's post-hoc test
29c
No cond			30 min			3 h			24 h			Testing
Mean	SEM	N	Mean	SEM	N	Mean	SEM	N	Mean	SEM	N	Mean	SEM	N
1	0.0530755	7	0.987165	0.087389	6	1.05214	0.123299	4	0.766192	0.0806353	7	0.808305	0.114766	6
F(4,25)=1.982, one-way ANOVA
Fig. 2b
		Vehicle			NMDA
		Mean	SEM	N	Mean	SEM	N	Unpaired t test with equal SD
29a	5 min	1.00041	0.020362	3	1.10595	0.126742	3	t4=0.82
	1 h	0.999999	0.070074	3	0.611141	0.0933796	3	t4=3.31
29b	5 min	1.0005	0.0226077	3	0.853685	0.023161	3	t4=4.54
	1 h	1	0.0691598	3	0.511452	0.104812	3	t4=3.89
29c	5 min	0.999996	0.0336228	3	0.958302	0.0643317	3	t4=0.57
	1 h	1	0.0470077	3	0.586866	0.104005	3	t4=3.62

## Sheet: Fig 3a, b, c, d,e
Fig. 3a
	Control			29b mimic
	Mean	SEM	N	Mean	SEM	N
Tet1	0.999929	0.0302482	3	0.499265	0.0341275	3	t4=10.98	Unpaired t test with equal SD
Tet2	0.999997	0.0581054	3	0.711164	0.0262775	3	t4=4.53	Unpaired t test with equal SD
Tet3	0.999995	0.113912	3	0.50033	0.0147454	3	t2.067=4.35	Unpaired t test with Welch's correction
Fig. 3b
	Control			29b antagomir
	Mean	SEM	N	Mean	SEM	N	Unpaired t test with equal SD
Tet1	0.999929	0.0302482	3	0.499265	0.0341275	3	t4=2.78
Tet2	0.999997	0.0581054	3	0.711164	0.0262775	3	t4=2.23
Tet3	0.999995	0.113912	3	0.50033	0.0147454	3	t4=6.34
Fig. 3c
	Control			29b mimic			29b mut mimic			One-way ANOVA
	Mean	SEM	N	Mean	SEM	N	Mean	SEM	N
Empty	0.9995	0.0405514	4	0.96925	0.0311966	4	0.9825	0.0260336	4	F (2, 9) = 0.2093
Tet3 (1)	1	0.0239826	4	0.39925	0.0131427	4	0.80025	0.0184182	4	F (2, 9) = 258.3
Tet3 (2)	0.9986	0.0439632	5	0.2214	0.0119357	5	0.9628	0.0243914	5	F (2, 12) = 216.3
Fig. 3d
	Control			29b mimic
	Mean	SEM	N	Mean	SEM	N	Unpaired t test with equal SD
Empty	1.00025	0.0314917	4	0.9815	0.0232898	4	t6=0.478
Tet3	0.9995	0.0256791	4	0.493	0.032329	4	t6=12.27
Mut Tet3	0.99875	0.0346299	4	0.96275	0.041163	4	t6=0.669
Fig. 3e
Tet1 (1)	Control			29b mimic
	Mean	SEM	N	Mean	SEM	N	Unpaired t test with equal SD
0.1 nM	1	0.0757144	4	1.00928	0.0476374	4	t6=0.11
0.5 nM	1	0.0614064	3	0.818184	0.0161326	3	t4=2.86
Tet2 (1)	Control			29b mimic
	Mean	SEM	N	Mean	SEM	N	Unpaired t test with equal SD
0.1 nM	1	0.0489277	4	0.912026	0.0418207	4	t6=1.37
0.5 nM	1	0.0499256	3	0.553041	0.0223947	3	t4=8.17
Tet3 (1)	Control			29b mimic
	Mean	SEM	N	Mean	SEM	N
0.1 nM	1	0.01718	3	0.85427	0.0208901	3	t4=5.39	Unpaired t test with equal SD
0.5 nM	1	0.067244	3	0.561746	0.0108236	3	t4=6.44	Unpaired t test with equal SD
Tet1 (2)	Control			29b mimic
	Mean	SEM	N	Mean	SEM	N	Unpaired t test with equal SD
0.1 nM	1	0.0397568	4	0.840905	0.0235421	4	t6=1.53
0.5 nM	1	0.063173	3	0.504586	0.0454134	3	t4=6.74
Tet2 (2)	Control			29b mimic
	Mean	SEM	N	Mean	SEM	N	Unpaired t test with equal SD
0.1 nM	1	0.108756	3	0.824148	0.09412	3	t4=1.22
0.5 nM	1	0.0260541	3	0.53154	0.0210817	3	t4=13.98
Tet3 (2)	Control			29b mimic
	Mean	SEM	N	Mean	SEM	N	Unpaired t test with equal SD
0.1 nM	1	0.0397568	4	0.840905	0.0235421	4	t6=3.44
0.5 nM	1	0.063173	3	0.504586	0.0454134	3	t4=6.34

## Sheet: Fig 4
Fig. 4
	Control			Tet3 siRNA
	Mean	SEM	N	Mean	SEM	N
Notch1	1.00026	0.110768	3	0.430681	0.0492353	3	t4=4.69	Unpaired t test with equal SD
Notch2	0.999998	0.0988975	3	0.465057	0.0400478	3	t4=5.01	Unpaired t test with equal SD
Tdg	1.00001	0.0193548	3	0.984862	0.045329	3	t4=0.31	Unpaired t test with equal SD
Gadd45a	1	0.0876279	3	1.46387	0.062783	3	t4=4.30	Unpaired t test with equal SD
Gadd45b	1	0.029823	3	0.762216	0.0390761	3	t4=4.84	Unpaired t test with equal SD
Elk1	1.00001	0.104693	3	0.611436	0.0203707	3	t4=3.64	Unpaired t test with equal SD
Creb1	1	0.0540906	3	1.37713	0.0177729	3	t4=6.62	Unpaired t test with equal SD
Crebbp	0.999999	0.00944245	3	1.24479	0.0227526	3	t4=9.94	Unpaired t test with equal SD
Dicer	1	0.143267	3	1.25987	0.119869	3	t4=1.39	Unpaired t test with equal SD
Drosha	0.999998	0.0808553	3	1.17214	0.0583676	3	t4=1.73	Unpaired t test with equal SD
Dgcr8	0.999999	0.0323154	3	0.921989	0.0124494	3	t4=2.24	Unpaired t test with equal SD
p68	0.999999	0.0577829	3	1.15641	0.010098	3	t4=2.68	Unpaired t test with equal SD
p72	0.999999	0.0633248	3	1.10036	0.0139132	3	t4=1.55	Unpaired t test with equal SD
p53	1	0.0524095	3	1.09524	0.041174	3	t4=1.43	Unpaired t test with equal SD

## Sheet: Fig 5a, b, c
Fig. 5a
	Control			Sam68 siRNA
	Mean	SEM	N	Mean	SEM	N
pre-29a	0.999961	0.0985596	6	1.13545	0.0347953	6	t6.227=1.3	Unpaired t test with Welch's correction
29a	1	0.0545008	6	1.47805	0.0650074	6	t10=5.64	Unpaired t test with equal SD
pre-29b	1	0.0584145	6	1.31251	0.0589311	6	t10=3.76	Unpaired t test with equal SD
29b	0.999996	0.0497387	6	1.50066	0.052577	6	t10=6.92	Unpaired t test with equal SD
pre-29c	1	0.0850413	6	1.53204	0.0403279	6	t10=5.65	Unpaired t test with equal SD
29c	0.999998	0.0544742	6	1.5267	0.0481101	6	t10=7.25	Unpaired t test with equal SD
Fig. 5b
	Control			Sam68 OE
	Mean	SEM	N	Mean	SEM	N	Unpaired t test with equal SD
pre-29a	1	0.0759063	5	0.79119	0.0460631	5	t8=2.352
29a	0.999999	0.0585228	5	0.923836	0.0709548	5	t8=0.8281
pre-29b	1	0.0865256	5	0.697323	0.0925603	5	t8=2.389
29b	1	0.0869303	5	0.64141	0.102521	5	t8=2.668
pre-29c	0.999997	0.0499343	5	0.746874	0.0618463	5	t8=3.184
29c	0.999996	0.072709	5	0.84597	0.0869618	5	t8=1.359
Fig. 5c
	Control			Sam68 OE
	Mean	SEM	N	Mean	SEM	N
Tet1	1	0.0421803	5	1.39947	0.16882	5	t4.497=2.296	Unpaired t test with Welch's correction
Tet2	0.999996	0.0375891	5	0.939064	0.0462213	5	t8=1.023	Unpaired t test with equal SD
Tet3	0.999997	0.0565244	5	1.30666	0.0216544	5	t8=5.066	Unpaired t test with equal SD
Fig. 5d
pri-miR-29a/b-1	Control			Sam68 siRNA
	Mean	SEM	N	Mean	SEM	N
Vehicle	0.999525	0.0956311	5	2.6712	0.278436	5
ActD	0.158524	0.0330018	5	0.165021	0.0355969	5
F(1,16)=125.8, two-way ANOVA followed by Bonferroni's multiple comparisons test (vehicle: t16=7.923; ActD: t16=0.031)
pre-miR-29a	Control			Sam68 siRNA
	Mean	SEM	N	Mean	SEM	N
Vehicle	1	0.132422	5	1.21402	0.360363	5
ActD	0.414973	0.26124	5	0.487377	0.197436	5
F(1,16)=6.757, two-way ANOVA followed by Bonferroni's multiple comparisons test (vehicle: t16=0.599; ActD: t16=0.203)
pre-miR-29b	Control			Sam68 siRNA
	Mean	SEM	N	Mean	SEM	N
Vehicle	1	0.0628732	5	1.76398	0.151325	5
ActD	0.33172	0.111507	5	0.460303	0.130691	5
F(1,16)=68.99, two-way ANOVA followed by Bonferroni's multiple comparisons test (vehicle: t16=4.551; ActD: t16=0.766)
pre-miR-29c	Control			Sam68 siRNA
	Mean	SEM	N	Mean	SEM	N
Vehicle	1	0.154451	5	1.58463	0.139251	5
ActD	0.195937	0.0624175	5	0.269685	0.0475337	5
F(1,16)=90.89, two-way ANOVA followed by Bonferroni's multiple comparisons test (vehicle: t16=3.720; ActD: t16=0.469)

## Sheet: S1 Fig
S1 Fig
Behavioral data
Animal number	Context + Shock (% freezing)	Context (% freezing)
1	5.83333	35
2	3.33333	36.6667
3	0	49.1667
4	4.16667	25.8333
5	0	60.8333
6	0.833333	53.3333
7	0	62.5
Paired t test
t6= 7.25

## Sheet: S2a, b Fig
S2a Fig
C-fos
No swim			15 min			30 min			45 min			90 min			120 min
Mean	SEM	N	Mean	SEM	N	Mean	SEM	N	Mean	SEM	N	Mean	SEM	N	Mean	SEM	N
1.01229	0.0807697	5	3.73102	0.699415	5	5.27228	0.360716	5	7.02911	0.307361	5	4.1471	0.562319	5	2.87836	0.292203	5
F(5,24)=22.54, one-way ANOVA followed by Dunnett's post-hoc test
S2b Fig
Tet3
No swim			15 min			30 min			45 min			90 min			120 min
Mean	SEM	N	Mean	SEM	N	Mean	SEM	N	Mean	SEM	N	Mean	SEM	N	Mean	SEM	N
1.01077	0.0709188	5	0.979582	0.115283	5	1.03419	0.112938	5	0.977648	0.0573237	5	1.02508	0.0652317	5	1.10301	0.0699787	5
F(5,24)=0.293, one-way ANOVA followed by Dunnett's post-hoc test

## Sheet: S3a, b, c Fig
S3a Fig
	Vehicle			NMDA
	Mean	SEM	N	Mean	SEM	N	Unpaired t test with equal SD
c-fos	0.999997	0.236474	3	34.1882	3.77122	3	t4=8.76
S3b Fig
	Vehicle			Glycine
	Mean	SEM	N	Mean	SEM	N	Unpaired t test with Welch's correction
c-fos	1.00142	0.0305705	4	5.85774	0.614907	4	t3.015=7.88
S3c Fig
		Vehicle			Glycine
		Mean	SEM	N	Mean	SEM	N	Unpaired t test with equal SD
Tet1	5 min	1	0.1584	3	0.821535	0.14329	3	t4=0.85
	1 h	1.00324	0.0465446	4	1.20673	0.0753807	4	t6=2.297
Tet2	5 min	0.999997	0.0448868	3	1.23523	0.0449231	3	t4=3.70
	1 h	1.01195	0.0874583	4	1.36915	0.0803915	4	t6=3.007
Tet3	5 min	1	0.122489	3	1.75616	0.134271	3	t4=4.16
	1 h	1.01305	0.0936479	4	1.47147	0.110917	4	t6=3.158

## Sheet: S4 Fig
S4 Fig
		Vehicle			Glycine
		Mean	SEM	N	Mean	SEM	N	Unpaired t test with equal SD
29a	5 min	1	0.0749148	3	0.955814	0.0416989	3	t4=0.52
	1 h	1.00245	0.0403199	4	0.976498	0.0459318	4	t6=0.43
29b	5 min	1.00001	0.0582894	3	0.660592	0.114507	3	t4=2.85
	1 h	1.01516	0.101994	4	0.718901	0.0414787	4	t6=2.69
29c	5 min	1	0.101956	3	0.728763	0.0342715	3	t4=2.69
	1 h	1.0009	0.0242745	4	0.958298	0.0438975	4	t6=0.85

## Sheet: S5 Fig
S5 Fig
	Control			29b mimic			29b mut mimic			One-way ANOVA
	Mean	SEM	N	Mean	SEM	N	Mean	SEM	N
Tet1	1	0.0166119	4	0.765593	0.0361211	4	0.957788	0.0815832	4	F (2, 9) = 5.686
Tet2	0.999998	0.0223338	4	0.939197	0.0363591	4	1.05278	0.0494453	4	F (2, 9) = 2.272
Tet3	0.999997	0.0836556	4	0.652971	0.0440044	4	0.964891	0.0453142	4	F (2, 9) = 9.963

[truncated: 11 more sheets: S6b Fig, S7 Fig, S8a, b Fig, S9 Fig, S10 Fig, S11 Fig, S12a,b, S13 Fig, S14 Fig, S15a,b Fig, S17a,b Fig]
